# Supplementary material for: Maladaptive plasticity facilitates evolution of thermal tolerance during an experimental range shift
Source: BMC Evol Biol. 2020 Apr 23;20:47. doi: 10.1186/s12862-020-1589-7 (PMC7181507; doi:10.1186/s12862-020-1589-7)
Supplement: Supplementary file 2 — Additional file 2.Callosobruchus maculatus Thermal Tolerance Raw Aata. [file 12862_2020_1589_MOESM2_ESM.xlsx]

## Sheet: Sheet1
Line	treat	treatment	evolved	reared	trial	tol	sex	indi	temp
Control	C_high	2727 high	27	27	27 high	high	M	1	46.1
Control	C_high	2727 high	27	27	27 high	high	M	2	46.1
Control	C_high	2727 high	27	27	27 high	high	M	3	47.7
Control	C_high	2727 high	27	27	27 high	high	M	4	48.1
Control	C_high	2727 high	27	27	27 high	high	M	5	48.3
Control	C_high	2727 high	27	27	27 high	high	M	6	48.5
Control	C_high	2727 high	27	27	27 high	high	M	7	48.5
Control	C_high	2727 high	27	27	27 high	high	M	8	48.7
Control	C_high	2727 high	27	27	27 high	high	M	9	48.7
Control	C_high	2727 high	27	27	27 high	high	M	10	48.9
Control	C_high	2727 high	27	27	27 high	high	M	11	49.5
Control	C_high	2727 high	27	27	27 high	high	M	12	49.5
Control	C_high	2727 high	27	27	27 high	high	M	13	49.7
Control	C_high	2727 high	27	27	27 high	high	M	14	49.7
Control	C_high	2727 high	27	27	27 high	high	M	15	49.7
Control	C_high	2727 high	27	27	27 high	high	M	16	49.7
Control	C_high	2727 high	27	27	27 high	high	M	17	49.9
Control	C_high	2727 high	27	27	27 high	high	M	18	49.9
Control	C_high	2727 high	27	27	27 high	high	M	19	50.1
Control	C_high	2727 high	27	27	27 high	high	M	20	50.5
Control	C_high	2727 high	27	27	27 high	high	F	1	46
Control	C_high	2727 high	27	27	27 high	high	F	2	46
Control	C_high	2727 high	27	27	27 high	high	F	3	47.5
Control	C_high	2727 high	27	27	27 high	high	F	4	47.5
Control	C_high	2727 high	27	27	27 high	high	F	5	47.9
Control	C_high	2727 high	27	27	27 high	high	F	6	48.5
Control	C_high	2727 high	27	27	27 high	high	F	7	48.9
Control	C_high	2727 high	27	27	27 high	high	F	8	48.9
Control	C_high	2727 high	27	27	27 high	high	F	9	49.1
Control	C_high	2727 high	27	27	27 high	high	F	10	49.1
Control	C_high	2727 high	27	27	27 high	high	F	11	49.5
Control	C_high	2727 high	27	27	27 high	high	F	12	49.7
Control	C_high	2727 high	27	27	27 high	high	F	13	49.9
Control	C_high	2727 high	27	27	27 high	high	F	14	49.9
Control	C_high	2727 high	27	27	27 high	high	F	15	50.1
Control	C_high	2727 high	27	27	27 high	high	F	16	50.1
Control	C_high	2727 high	27	27	27 high	high	F	17	50.1
Control	C_high	2727 high	27	27	27 high	high	F	18	50.1
Control	C_high	2727 high	27	27	27 high	high	F	19	50.3
Control	C_high	2727 high	27	27	27 high	high	F	20	50.3
Fluct	ED_high	27-1927 high	27-19	27-19	27 high	high	M	1	48.8
Fluct	ED_high	27-1927 high	27-19	27-19	27 high	high	M	2	48.8
Fluct	ED_high	27-1927 high	27-19	27-19	27 high	high	M	3	49.2
Fluct	ED_high	27-1927 high	27-19	27-19	27 high	high	M	4	49.2
Fluct	ED_high	27-1927 high	27-19	27-19	27 high	high	M	5	49.2
Fluct	ED_high	27-1927 high	27-19	27-19	27 high	high	M	6	49.3
Fluct	ED_high	27-1927 high	27-19	27-19	27 high	high	M	7	49.3
Fluct	ED_high	27-1927 high	27-19	27-19	27 high	high	M	8	49.3
Fluct	ED_high	27-1927 high	27-19	27-19	27 high	high	M	9	49.3
Fluct	ED_high	27-1927 high	27-19	27-19	27 high	high	M	10	49.3
Fluct	ED_high	27-1927 high	27-19	27-19	27 high	high	M	11	49.9
Fluct	ED_high	27-1927 high	27-19	27-19	27 high	high	M	12	49.9
Fluct	ED_high	27-1927 high	27-19	27-19	27 high	high	M	13	49.9
Fluct	ED_high	27-1927 high	27-19	27-19	27 high	high	M	14	49.9
Fluct	ED_high	27-1927 high	27-19	27-19	27 high	high	M	15	49.9
Fluct	ED_high	27-1927 high	27-19	27-19	27 high	high	M	16	49.9
Fluct	ED_high	27-1927 high	27-19	27-19	27 high	high	M	17	49.9
Fluct	ED_high	27-1927 high	27-19	27-19	27 high	high	M	18	50.1
Fluct	ED_high	27-1927 high	27-19	27-19	27 high	high	M	19	50.1
Fluct	ED_high	27-1927 high	27-19	27-19	27 high	high	M	20	50.3
Fluct	ED_high	27-1927 high	27-19	27-19	27 high	high	F	1	47.5
Fluct	ED_high	27-1927 high	27-19	27-19	27 high	high	F	2	48.5
Fluct	ED_high	27-1927 high	27-19	27-19	27 high	high	F	3	48.5
Fluct	ED_high	27-1927 high	27-19	27-19	27 high	high	F	4	48.5
Fluct	ED_high	27-1927 high	27-19	27-19	27 high	high	F	5	48.5
Fluct	ED_high	27-1927 high	27-19	27-19	27 high	high	F	6	48.5
Fluct	ED_high	27-1927 high	27-19	27-19	27 high	high	F	7	48.5
Fluct	ED_high	27-1927 high	27-19	27-19	27 high	high	F	8	48.8
Fluct	ED_high	27-1927 high	27-19	27-19	27 high	high	F	9	49.1
Fluct	ED_high	27-1927 high	27-19	27-19	27 high	high	F	10	49.1
Fluct	ED_high	27-1927 high	27-19	27-19	27 high	high	F	11	49.3
Fluct	ED_high	27-1927 high	27-19	27-19	27 high	high	F	12	49.7
Fluct	ED_high	27-1927 high	27-19	27-19	27 high	high	F	13	49.9
Fluct	ED_high	27-1927 high	27-19	27-19	27 high	high	F	14	49.9
Fluct	ED_high	27-1927 high	27-19	27-19	27 high	high	F	15	50.1
Fluct	ED_high	27-1927 high	27-19	27-19	27 high	high	F	16	50.1
Fluct	ED_high	27-1927 high	27-19	27-19	27 high	high	F	17	50.3
Fluct	ED_high	27-1927 high	27-19	27-19	27 high	high	F	18	51
Fluct	ED_high	27-1927 high	27-19	27-19	27 high	high	F	19	51.3
Fluct	ED_high	27-1927 high	27-19	27-19	27 high	high	F	20	51.5
Fluct	EDA_high	27-1919 high	27-19	27-19	19 high	high	M	1	46.5
Fluct	EDA_high	27-1919 high	27-19	27-19	19 high	high	M	2	47.3
Fluct	EDA_high	27-1919 high	27-19	27-19	19 high	high	M	3	47.3
Fluct	EDA_high	27-1919 high	27-19	27-19	19 high	high	M	4	47.3
Fluct	EDA_high	27-1919 high	27-19	27-19	19 high	high	M	5	47.5
Fluct	EDA_high	27-1919 high	27-19	27-19	19 high	high	M	6	48
Fluct	EDA_high	27-1919 high	27-19	27-19	19 high	high	M	7	48
Fluct	EDA_high	27-1919 high	27-19	27-19	19 high	high	M	8	48.3
Fluct	EDA_high	27-1919 high	27-19	27-19	19 high	high	M	9	48.3
Fluct	EDA_high	27-1919 high	27-19	27-19	19 high	high	M	10	48.3
Fluct	EDA_high	27-1919 high	27-19	27-19	19 high	high	M	11	48.5
Fluct	EDA_high	27-1919 high	27-19	27-19	19 high	high	M	12	48.5
Fluct	EDA_high	27-1919 high	27-19	27-19	19 high	high	M	13	48.5
Fluct	EDA_high	27-1919 high	27-19	27-19	19 high	high	M	14	48.5
Fluct	EDA_high	27-1919 high	27-19	27-19	19 high	high	M	15	48.9
Fluct	EDA_high	27-1919 high	27-19	27-19	19 high	high	M	16	48.9
Fluct	EDA_high	27-1919 high	27-19	27-19	19 high	high	M	17	49.3
Fluct	EDA_high	27-1919 high	27-19	27-19	19 high	high	M	18	49.3
Fluct	EDA_high	27-1919 high	27-19	27-19	19 high	high	M	19	49.5
Fluct	EDA_high	27-1919 high	27-19	27-19	19 high	high	M	20	49.5
Fluct	EDA_high	27-1919 high	27-19	27-19	19 high	high	F	1	45.5
Fluct	EDA_high	27-1919 high	27-19	27-19	19 high	high	F	2	47.3
Fluct	EDA_high	27-1919 high	27-19	27-19	19 high	high	F	3	47.5
Fluct	EDA_high	27-1919 high	27-19	27-19	19 high	high	F	4	48
Fluct	EDA_high	27-1919 high	27-19	27-19	19 high	high	F	5	48
Fluct	EDA_high	27-1919 high	27-19	27-19	19 high	high	F	6	48
Fluct	EDA_high	27-1919 high	27-19	27-19	19 high	high	F	7	48
Fluct	EDA_high	27-1919 high	27-19	27-19	19 high	high	F	8	48.3
Fluct	EDA_high	27-1919 high	27-19	27-19	19 high	high	F	9	48.3
Fluct	EDA_high	27-1919 high	27-19	27-19	19 high	high	F	10	48.5
Fluct	EDA_high	27-1919 high	27-19	27-19	19 high	high	F	11	48.5
Fluct	EDA_high	27-1919 high	27-19	27-19	19 high	high	F	12	48.5
Fluct	EDA_high	27-1919 high	27-19	27-19	19 high	high	F	13	48.7
Fluct	EDA_high	27-1919 high	27-19	27-19	19 high	high	F	14	48.7
Fluct	EDA_high	27-1919 high	27-19	27-19	19 high	high	F	15	48.7
Fluct	EDA_high	27-1919 high	27-19	27-19	19 high	high	F	16	48.9
Fluct	EDA_high	27-1919 high	27-19	27-19	19 high	high	F	17	49.1
Fluct	EDA_high	27-1919 high	27-19	27-19	19 high	high	F	18	49.3
Fluct	EDA_high	27-1919 high	27-19	27-19	19 high	high	F	19	49.7
Fluct	EDA_high	27-1919 high	27-19	27-19	19 high	high	F	20	49.7
Fluct	E_high	flucCG27 high	27-19	27	27 high	high	M	1	47.5
Fluct	E_high	flucCG27 high	27-19	27	27 high	high	M	2	47.7
Fluct	E_high	flucCG27 high	27-19	27	27 high	high	M	3	47.7
Fluct	E_high	flucCG27 high	27-19	27	27 high	high	M	4	48
Fluct	E_high	flucCG27 high	27-19	27	27 high	high	M	5	48.2
Fluct	E_high	flucCG27 high	27-19	27	27 high	high	M	6	48.2
Fluct	E_high	flucCG27 high	27-19	27	27 high	high	M	7	48.7
Fluct	E_high	flucCG27 high	27-19	27	27 high	high	M	8	49.1
Fluct	E_high	flucCG27 high	27-19	27	27 high	high	M	9	49.1
Fluct	E_high	flucCG27 high	27-19	27	27 high	high	M	10	49.1
Fluct	E_high	flucCG27 high	27-19	27	27 high	high	M	11	49.3
Fluct	E_high	flucCG27 high	27-19	27	27 high	high	M	12	49.3
Fluct	E_high	flucCG27 high	27-19	27	27 high	high	M	13	49.7
Fluct	E_high	flucCG27 high	27-19	27	27 high	high	M	14	49.7
Fluct	E_high	flucCG27 high	27-19	27	27 high	high	M	15	49.7
Fluct	E_high	flucCG27 high	27-19	27	27 high	high	M	16	50
Fluct	E_high	flucCG27 high	27-19	27	27 high	high	M	17	50
Fluct	E_high	flucCG27 high	27-19	27	27 high	high	M	18	50
Fluct	E_high	flucCG27 high	27-19	27	27 high	high	M	19	50
Fluct	E_high	flucCG27 high	27-19	27	27 high	high	M	20	50.3
Fluct	E_high	flucCG27 high	27-19	27	27 high	high	F	1	48.7
Fluct	E_high	flucCG27 high	27-19	27	27 high	high	F	2	48.7
Fluct	E_high	flucCG27 high	27-19	27	27 high	high	F	3	48.7
Fluct	E_high	flucCG27 high	27-19	27	27 high	high	F	4	48.7
Fluct	E_high	flucCG27 high	27-19	27	27 high	high	F	5	49.1
Fluct	E_high	flucCG27 high	27-19	27	27 high	high	F	6	49.6
Fluct	E_high	flucCG27 high	27-19	27	27 high	high	F	7	49.6
Fluct	E_high	flucCG27 high	27-19	27	27 high	high	F	8	49.6
Fluct	E_high	flucCG27 high	27-19	27	27 high	high	F	9	49.6
Fluct	E_high	flucCG27 high	27-19	27	27 high	high	F	10	49.6
Fluct	E_high	flucCG27 high	27-19	27	27 high	high	F	11	49.6
Fluct	E_high	flucCG27 high	27-19	27	27 high	high	F	12	49.8
Fluct	E_high	flucCG27 high	27-19	27	27 high	high	F	13	49.8
Fluct	E_high	flucCG27 high	27-19	27	27 high	high	F	14	49.8
Fluct	E_high	flucCG27 high	27-19	27	27 high	high	F	15	50.2
Fluct	E_high	flucCG27 high	27-19	27	27 high	high	F	16	50.2
Fluct	E_high	flucCG27 high	27-19	27	27 high	high	F	17	50.2
Fluct	E_high	flucCG27 high	27-19	27	27 high	high	F	18	50.5
Fluct	E_high	flucCG27 high	27-19	27	27 high	high	F	19	50.5
Fluct	E_high	flucCG27 high	27-19	27	27 high	high	F	20	50.5
Control	C_low	2727 low	27	27	27 low	low	M	1	8.9
Control	C_low	2727 low	27	27	27 low	low	M	2	8.4
Control	C_low	2727 low	27	27	27 low	low	M	3	8.1
Control	C_low	2727 low	27	27	27 low	low	M	4	8.1
Control	C_low	2727 low	27	27	27 low	low	M	5	7.2
Control	C_low	2727 low	27	27	27 low	low	M	6	7.2
Control	C_low	2727 low	27	27	27 low	low	M	7	7
Control	C_low	2727 low	27	27	27 low	low	M	8	7
Control	C_low	2727 low	27	27	27 low	low	M	9	7
Control	C_low	2727 low	27	27	27 low	low	M	10	6.7
Control	C_low	2727 low	27	27	27 low	low	M	11	6.7
Control	C_low	2727 low	27	27	27 low	low	M	12	6.5
Control	C_low	2727 low	27	27	27 low	low	M	13	6.5
Control	C_low	2727 low	27	27	27 low	low	M	14	5.5
Control	C_low	2727 low	27	27	27 low	low	M	15	5
Control	C_low	2727 low	27	27	27 low	low	M	16	4
Control	C_low	2727 low	27	27	27 low	low	M	17	1.8
Control	C_low	2727 low	27	27	27 low	low	M	18	16.6
Control	C_low	2727 low	27	27	27 low	low	M	19	16.6
Control	C_low	2727 low	27	27	27 low	low	M	20	18.6
Control	C_low	2727 low	27	27	27 low	low	F	1	8.9
Control	C_low	2727 low	27	27	27 low	low	F	2	8.4
Control	C_low	2727 low	27	27	27 low	low	F	3	8.3
Control	C_low	2727 low	27	27	27 low	low	F	4	7.5
Control	C_low	2727 low	27	27	27 low	low	F	5	7.5
Control	C_low	2727 low	27	27	27 low	low	F	6	7.2
Control	C_low	2727 low	27	27	27 low	low	F	7	6.7
Control	C_low	2727 low	27	27	27 low	low	F	8	6.5
Control	C_low	2727 low	27	27	27 low	low	F	9	6
Control	C_low	2727 low	27	27	27 low	low	F	10	5.7
Control	C_low	2727 low	27	27	27 low	low	F	11	4.8
Control	C_low	2727 low	27	27	27 low	low	F	12	3.8
Control	C_low	2727 low	27	27	27 low	low	F	13	3.5
Control	C_low	2727 low	27	27	27 low	low	F	14	3.3
Control	C_low	2727 low	27	27	27 low	low	F	15	3.3
Control	C_low	2727 low	27	27	27 low	low	F	16	2.3
Control	C_low	2727 low	27	27	27 low	low	F	17	16.6
Control	C_low	2727 low	27	27	27 low	low	F	18	7
Control	C_low	2727 low	27	27	27 low	low	F	19	5.1
Control	C_low	2727 low	27	27	27 low	low	F	20	2.8
Fluct	ED_low	27-1927 low	27-19	27-19	27 low	low	M	1	16.3
Fluct	ED_low	27-1927 low	27-19	27-19	27 low	low	M	2	9.5
Fluct	ED_low	27-1927 low	27-19	27-19	27 low	low	M	3	9
Fluct	ED_low	27-1927 low	27-19	27-19	27 low	low	M	4	8.3
Fluct	ED_low	27-1927 low	27-19	27-19	27 low	low	M	5	8
Fluct	ED_low	27-1927 low	27-19	27-19	27 low	low	M	6	7.7
Fluct	ED_low	27-1927 low	27-19	27-19	27 low	low	M	7	6.9
Fluct	ED_low	27-1927 low	27-19	27-19	27 low	low	M	8	6.5
Fluct	ED_low	27-1927 low	27-19	27-19	27 low	low	M	9	6.3
Fluct	ED_low	27-1927 low	27-19	27-19	27 low	low	M	10	6
Fluct	ED_low	27-1927 low	27-19	27-19	27 low	low	M	11	5.7
Fluct	ED_low	27-1927 low	27-19	27-19	27 low	low	M	12	5.7
Fluct	ED_low	27-1927 low	27-19	27-19	27 low	low	M	13	5.7
Fluct	ED_low	27-1927 low	27-19	27-19	27 low	low	M	14	5.1
Fluct	ED_low	27-1927 low	27-19	27-19	27 low	low	M	15	5.1
Fluct	ED_low	27-1927 low	27-19	27-19	27 low	low	M	16	4.9
Fluct	ED_low	27-1927 low	27-19	27-19	27 low	low	M	17	4.9
Fluct	ED_low	27-1927 low	27-19	27-19	27 low	low	M	18	5.7
Fluct	ED_low	27-1927 low	27-19	27-19	27 low	low	M	19	4.5
Fluct	ED_low	27-1927 low	27-19	27-19	27 low	low	M	20	4.1
Fluct	ED_low	27-1927 low	27-19	27-19	27 low	low	F	1	16.3
Fluct	ED_low	27-1927 low	27-19	27-19	27 low	low	F	2	9
Fluct	ED_low	27-1927 low	27-19	27-19	27 low	low	F	3	9
Fluct	ED_low	27-1927 low	27-19	27-19	27 low	low	F	4	9
Fluct	ED_low	27-1927 low	27-19	27-19	27 low	low	F	5	7.7
Fluct	ED_low	27-1927 low	27-19	27-19	27 low	low	F	6	7.4
Fluct	ED_low	27-1927 low	27-19	27-19	27 low	low	F	7	5.5
Fluct	ED_low	27-1927 low	27-19	27-19	27 low	low	F	8	5.5
Fluct	ED_low	27-1927 low	27-19	27-19	27 low	low	F	9	5.1
Fluct	ED_low	27-1927 low	27-19	27-19	27 low	low	F	10	5.1
Fluct	ED_low	27-1927 low	27-19	27-19	27 low	low	F	11	5.1
Fluct	ED_low	27-1927 low	27-19	27-19	27 low	low	F	12	5.1
Fluct	ED_low	27-1927 low	27-19	27-19	27 low	low	F	13	4.9
Fluct	ED_low	27-1927 low	27-19	27-19	27 low	low	F	14	4.5
Fluct	ED_low	27-1927 low	27-19	27-19	27 low	low	F	15	4.3
Fluct	ED_low	27-1927 low	27-19	27-19	27 low	low	F	16	4.1
Fluct	ED_low	27-1927 low	27-19	27-19	27 low	low	F	17	4.1
Fluct	ED_low	27-1927 low	27-19	27-19	27 low	low	F	18	4.1
Fluct	ED_low	27-1927 low	27-19	27-19	27 low	low	F	19	4
Fluct	ED_low	27-1927 low	27-19	27-19	27 low	low	F	20	2.3
Fluct	EDA_low	27-1919 low	27-19	27-19	19 low	low	M	1	16.08
Fluct	EDA_low	27-1919 low	27-19	27-19	19 low	low	M	2	15
Fluct	EDA_low	27-1919 low	27-19	27-19	19 low	low	M	3	14.1
Fluct	EDA_low	27-1919 low	27-19	27-19	19 low	low	M	4	14.1
Fluct	EDA_low	27-1919 low	27-19	27-19	19 low	low	M	5	13
Fluct	EDA_low	27-1919 low	27-19	27-19	19 low	low	M	6	12.4
Fluct	EDA_low	27-1919 low	27-19	27-19	19 low	low	M	7	8
Fluct	EDA_low	27-1919 low	27-19	27-19	19 low	low	M	8	7
Fluct	EDA_low	27-1919 low	27-19	27-19	19 low	low	M	9	6.5
Fluct	EDA_low	27-1919 low	27-19	27-19	19 low	low	M	10	6
Fluct	EDA_low	27-1919 low	27-19	27-19	19 low	low	M	11	5.5
Fluct	EDA_low	27-1919 low	27-19	27-19	19 low	low	M	12	5.5
Fluct	EDA_low	27-1919 low	27-19	27-19	19 low	low	M	13	5.5
Fluct	EDA_low	27-1919 low	27-19	27-19	19 low	low	M	14	5
Fluct	EDA_low	27-1919 low	27-19	27-19	19 low	low	M	15	5
Fluct	EDA_low	27-1919 low	27-19	27-19	19 low	low	M	16	4.5
Fluct	EDA_low	27-1919 low	27-19	27-19	19 low	low	M	17	4.2
Fluct	EDA_low	27-1919 low	27-19	27-19	19 low	low	M	18	4
Fluct	EDA_low	27-1919 low	27-19	27-19	19 low	low	M	19	3.8
Fluct	EDA_low	27-1919 low	27-19	27-19	19 low	low	M	20	3.6
Fluct	EDA_low	27-1919 low	27-19	27-19	19 low	low	F	1	13.7
Fluct	EDA_low	27-1919 low	27-19	27-19	19 low	low	F	2	12.7
Fluct	EDA_low	27-1919 low	27-19	27-19	19 low	low	F	3	12.7
Fluct	EDA_low	27-1919 low	27-19	27-19	19 low	low	F	4	12.3
Fluct	EDA_low	27-1919 low	27-19	27-19	19 low	low	F	5	11.1
Fluct	EDA_low	27-1919 low	27-19	27-19	19 low	low	F	6	10.8
Fluct	EDA_low	27-1919 low	27-19	27-19	19 low	low	F	7	10.8
Fluct	EDA_low	27-1919 low	27-19	27-19	19 low	low	F	8	10
Fluct	EDA_low	27-1919 low	27-19	27-19	19 low	low	F	9	7
Fluct	EDA_low	27-1919 low	27-19	27-19	19 low	low	F	10	6.45
Fluct	EDA_low	27-1919 low	27-19	27-19	19 low	low	F	11	5
Fluct	EDA_low	27-1919 low	27-19	27-19	19 low	low	F	12	5
Fluct	EDA_low	27-1919 low	27-19	27-19	19 low	low	F	13	4.7
Fluct	EDA_low	27-1919 low	27-19	27-19	19 low	low	F	14	4.7
Fluct	EDA_low	27-1919 low	27-19	27-19	19 low	low	F	15	3.3
Fluct	EDA_low	27-1919 low	27-19	27-19	19 low	low	F	16	3
Fluct	EDA_low	27-1919 low	27-19	27-19	19 low	low	F	17	2.7
Fluct	EDA_low	27-1919 low	27-19	27-19	19 low	low	F	18	2.5
Fluct	EDA_low	27-1919 low	27-19	27-19	19 low	low	F	19	2.5
Fluct	EDA_low	27-1919 low	27-19	27-19	19 low	low	F	20	2.1
Fluct	E_low	flucCG27 low	27-19	27	27 low	low	M	1	13.1
Fluct	E_low	flucCG27 low	27-19	27	27 low	low	M	2	7.1
Fluct	E_low	flucCG27 low	27-19	27	27 low	low	M	3	5
Fluct	E_low	flucCG27 low	27-19	27	27 low	low	M	4	3.4
Fluct	E_low	flucCG27 low	27-19	27	27 low	low	M	5	3.1
Fluct	E_low	flucCG27 low	27-19	27	27 low	low	M	6	2.5
Fluct	E_low	flucCG27 low	27-19	27	27 low	low	M	7	2.5
Fluct	E_low	flucCG27 low	27-19	27	27 low	low	M	8	2.1
Fluct	E_low	flucCG27 low	27-19	27	27 low	low	M	9	2.1
Fluct	E_low	flucCG27 low	27-19	27	27 low	low	M	10	2.1
Fluct	E_low	flucCG27 low	27-19	27	27 low	low	M	11	1.8
Fluct	E_low	flucCG27 low	27-19	27	27 low	low	M	12	1.8
Fluct	E_low	flucCG27 low	27-19	27	27 low	low	M	13	1.8
Fluct	E_low	flucCG27 low	27-19	27	27 low	low	M	14	1.8
Fluct	E_low	flucCG27 low	27-19	27	27 low	low	M	15	1.8
Fluct	E_low	flucCG27 low	27-19	27	27 low	low	M	16	1.8
Fluct	E_low	flucCG27 low	27-19	27	27 low	low	M	17	1.8
Fluct	E_low	flucCG27 low	27-19	27	27 low	low	M	18	1.5
Fluct	E_low	flucCG27 low	27-19	27	27 low	low	M	19	1.3
Fluct	E_low	flucCG27 low	27-19	27	27 low	low	M	20	1.1
Fluct	E_low	flucCG27 low	27-19	27	27 low	low	F	1	17
Fluct	E_low	flucCG27 low	27-19	27	27 low	low	F	2	8.8
Fluct	E_low	flucCG27 low	27-19	27	27 low	low	F	3	7.1
Fluct	E_low	flucCG27 low	27-19	27	27 low	low	F	4	6
Fluct	E_low	flucCG27 low	27-19	27	27 low	low	F	5	3.4
Fluct	E_low	flucCG27 low	27-19	27	27 low	low	F	6	3.4
Fluct	E_low	flucCG27 low	27-19	27	27 low	low	F	7	2.5
Fluct	E_low	flucCG27 low	27-19	27	27 low	low	F	8	2.5
Fluct	E_low	flucCG27 low	27-19	27	27 low	low	F	9	2.1
Fluct	E_low	flucCG27 low	27-19	27	27 low	low	F	10	1.7
Fluct	E_low	flucCG27 low	27-19	27	27 low	low	F	11	1.7
Fluct	E_low	flucCG27 low	27-19	27	27 low	low	F	12	1.7
Fluct	E_low	flucCG27 low	27-19	27	27 low	low	F	13	1.7
Fluct	E_low	flucCG27 low	27-19	27	27 low	low	F	14	1.7
Fluct	E_low	flucCG27 low	27-19	27	27 low	low	F	15	1.7
Fluct	E_low	flucCG27 low	27-19	27	27 low	low	F	16	1.7
Fluct	E_low	flucCG27 low	27-19	27	27 low	low	F	17	1.5
Fluct	E_low	flucCG27 low	27-19	27	27 low	low	F	18	1.3
Fluct	E_low	flucCG27 low	27-19	27	27 low	low	F	19	1.3
Fluct	E_low	flucCG27 low	27-19	27	27 low	low	F	20	1.1
constant	ED_high	1927 high	17	19	27 high	high	M	1	46.1
constant	ED_high	1927 high	17	19	27 high	high	M	2	46.6
constant	ED_high	1927 high	17	19	27 high	high	M	3	46.9
constant	ED_high	1927 high	17	19	27 high	high	M	4	47.3
constant	ED_high	1927 high	17	19	27 high	high	M	5	47.5
constant	ED_high	1927 high	17	19	27 high	high	M	6	47.7
constant	ED_high	1927 high	17	19	27 high	high	M	7	47.9
constant	ED_high	1927 high	17	19	27 high	high	M	8	47.9
constant	ED_high	1927 high	17	19	27 high	high	M	9	47.9
constant	ED_high	1927 high	17	19	27 high	high	M	10	48
constant	ED_high	1927 high	17	19	27 high	high	M	11	48.2
constant	ED_high	1927 high	17	19	27 high	high	M	12	48.7
constant	ED_high	1927 high	17	19	27 high	high	M	13	48.7
constant	ED_high	1927 high	17	19	27 high	high	M	14	48.9
constant	ED_high	1927 high	17	19	27 high	high	M	15	49.2
constant	ED_high	1927 high	17	19	27 high	high	M	16	49.2
constant	ED_high	1927 high	17	19	27 high	high	M	17	49.2
constant	ED_high	1927 high	17	19	27 high	high	M	18	49.5
constant	ED_high	1927 high	17	19	27 high	high	M	19	49.5
constant	ED_high	1927 high	17	19	27 high	high	M	20	49.5
constant	ED_high	1927 high	17	19	27 high	high	F	1	48.2
constant	ED_high	1927 high	17	19	27 high	high	F	2	48.2
constant	ED_high	1927 high	17	19	27 high	high	F	3	48.9
constant	ED_high	1927 high	17	19	27 high	high	F	4	48.9
constant	ED_high	1927 high	17	19	27 high	high	F	5	49.2
constant	ED_high	1927 high	17	19	27 high	high	F	6	49.2
constant	ED_high	1927 high	17	19	27 high	high	F	7	49.5
constant	ED_high	1927 high	17	19	27 high	high	F	8	49.5
constant	ED_high	1927 high	17	19	27 high	high	F	9	49.5
constant	ED_high	1927 high	17	19	27 high	high	F	10	49.5
constant	ED_high	1927 high	17	19	27 high	high	F	11	49.5
constant	ED_high	1927 high	17	19	27 high	high	F	12	49.5
constant	ED_high	1927 high	17	19	27 high	high	F	13	49.7
constant	ED_high	1927 high	17	19	27 high	high	F	14	49.7
constant	ED_high	1927 high	17	19	27 high	high	F	15	49.7
constant	ED_high	1927 high	17	19	27 high	high	F	16	49.7
constant	ED_high	1927 high	17	19	27 high	high	F	17	49.9
constant	ED_high	1927 high	17	19	27 high	high	F	18	50.1
constant	ED_high	1927 high	17	19	27 high	high	F	19	50.3
constant	ED_high	1927 high	17	19	27 high	high	F	20	50.3
constant	EDA_high	1919 high	17	19	19 high	high	M	1	45.65
constant	EDA_high	1919 high	17	19	19 high	high	M	2	46.2
constant	EDA_high	1919 high	17	19	19 high	high	M	3	46.9
constant	EDA_high	1919 high	17	19	19 high	high	M	4	47.4
constant	EDA_high	1919 high	17	19	19 high	high	M	5	47.4
constant	EDA_high	1919 high	17	19	19 high	high	M	6	47.4
constant	EDA_high	1919 high	17	19	19 high	high	M	7	47.7
constant	EDA_high	1919 high	17	19	19 high	high	M	8	47.7
constant	EDA_high	1919 high	17	19	19 high	high	M	9	47.9
constant	EDA_high	1919 high	17	19	19 high	high	M	10	47.9
constant	EDA_high	1919 high	17	19	19 high	high	M	11	48.1
constant	EDA_high	1919 high	17	19	19 high	high	M	12	48.1
constant	EDA_high	1919 high	17	19	19 high	high	M	13	48.3
constant	EDA_high	1919 high	17	19	19 high	high	M	14	48.3
constant	EDA_high	1919 high	17	19	19 high	high	M	15	48.3
constant	EDA_high	1919 high	17	19	19 high	high	M	16	48.3
constant	EDA_high	1919 high	17	19	19 high	high	M	17	48.5
constant	EDA_high	1919 high	17	19	19 high	high	M	18	48.9
constant	EDA_high	1919 high	17	19	19 high	high	M	19	48.9
constant	EDA_high	1919 high	17	19	19 high	high	M	20	48.9
constant	EDA_high	1919 high	17	19	19 high	high	F	1	47.4
constant	EDA_high	1919 high	17	19	19 high	high	F	2	47.4
constant	EDA_high	1919 high	17	19	19 high	high	F	3	47.9
constant	EDA_high	1919 high	17	19	19 high	high	F	4	47.9
constant	EDA_high	1919 high	17	19	19 high	high	F	5	48.1
constant	EDA_high	1919 high	17	19	19 high	high	F	6	48.9
constant	EDA_high	1919 high	17	19	19 high	high	F	7	48.9
constant	EDA_high	1919 high	17	19	19 high	high	F	8	48.9
constant	EDA_high	1919 high	17	19	19 high	high	F	9	48.9
constant	EDA_high	1919 high	17	19	19 high	high	F	10	48.9
constant	EDA_high	1919 high	17	19	19 high	high	F	11	49.1
constant	EDA_high	1919 high	17	19	19 high	high	F	12	49.1
constant	EDA_high	1919 high	17	19	19 high	high	F	13	49.5
constant	EDA_high	1919 high	17	19	19 high	high	F	14	49.5
constant	EDA_high	1919 high	17	19	19 high	high	F	15	49.5
constant	EDA_high	1919 high	17	19	19 high	high	F	16	49.5
constant	EDA_high	1919 high	17	19	19 high	high	F	17	49.5
constant	EDA_high	1919 high	17	19	19 high	high	F	18	49.7
constant	EDA_high	1919 high	17	19	19 high	high	F	19	49.7
constant	EDA_high	1919 high	17	19	19 high	high	F	20	49.7
constant	ED_low	1927 low	17	19	27 low	low	M	1	8.3
constant	ED_low	1927 low	17	19	27 low	low	M	2	7
constant	ED_low	1927 low	17	19	27 low	low	M	3	7
constant	ED_low	1927 low	17	19	27 low	low	M	4	6.7
constant	ED_low	1927 low	17	19	27 low	low	M	5	6.7
constant	ED_low	1927 low	17	19	27 low	low	M	6	6.4
constant	ED_low	1927 low	17	19	27 low	low	M	7	6.4
constant	ED_low	1927 low	17	19	27 low	low	M	8	6.4
constant	ED_low	1927 low	17	19	27 low	low	M	9	6.4
constant	ED_low	1927 low	17	19	27 low	low	M	10	6
constant	ED_low	1927 low	17	19	27 low	low	M	11	5.6
constant	ED_low	1927 low	17	19	27 low	low	M	12	5.3
constant	ED_low	1927 low	17	19	27 low	low	M	13	5.3
constant	ED_low	1927 low	17	19	27 low	low	M	14	4.7
constant	ED_low	1927 low	17	19	27 low	low	M	15	4.7
constant	ED_low	1927 low	17	19	27 low	low	M	16	4.5
constant	ED_low	1927 low	17	19	27 low	low	M	17	3.3
constant	ED_low	1927 low	17	19	27 low	low	M	18	3
constant	ED_low	1927 low	17	19	27 low	low	M	19	2.6
constant	ED_low	1927 low	17	19	27 low	low	M	20	1.3
constant	ED_low	1927 low	17	19	27 low	low	F	1	7.3
constant	ED_low	1927 low	17	19	27 low	low	F	2	7.3
constant	ED_low	1927 low	17	19	27 low	low	F	3	7.3
constant	ED_low	1927 low	17	19	27 low	low	F	4	6.7
constant	ED_low	1927 low	17	19	27 low	low	F	5	6
constant	ED_low	1927 low	17	19	27 low	low	F	6	5.6
constant	ED_low	1927 low	17	19	27 low	low	F	7	5.3
constant	ED_low	1927 low	17	19	27 low	low	F	8	5.3
constant	ED_low	1927 low	17	19	27 low	low	F	9	5.3
constant	ED_low	1927 low	17	19	27 low	low	F	10	5
constant	ED_low	1927 low	17	19	27 low	low	F	11	5
constant	ED_low	1927 low	17	19	27 low	low	F	12	4.7
constant	ED_low	1927 low	17	19	27 low	low	F	13	4.5
constant	ED_low	1927 low	17	19	27 low	low	F	14	4.5
constant	ED_low	1927 low	17	19	27 low	low	F	15	4.1
constant	ED_low	1927 low	17	19	27 low	low	F	16	4
constant	ED_low	1927 low	17	19	27 low	low	F	17	3.9
constant	ED_low	1927 low	17	19	27 low	low	F	18	3.7
constant	ED_low	1927 low	17	19	27 low	low	F	19	2.8
constant	ED_low	1927 low	17	19	27 low	low	F	20	2.6
constant	EDA_low	1919 low	17	19	19 low	low	M	1	7
constant	EDA_low	1919 low	17	19	19 low	low	M	2	6.8
constant	EDA_low	1919 low	17	19	19 low	low	M	3	6
constant	EDA_low	1919 low	17	19	19 low	low	M	4	5.5
constant	EDA_low	1919 low	17	19	19 low	low	M	5	5.5
constant	EDA_low	1919 low	17	19	19 low	low	M	6	5.5
constant	EDA_low	1919 low	17	19	19 low	low	M	7	5.5
constant	EDA_low	1919 low	17	19	19 low	low	M	8	5.2
constant	EDA_low	1919 low	17	19	19 low	low	M	9	4.5
constant	EDA_low	1919 low	17	19	19 low	low	M	10	4.5
constant	EDA_low	1919 low	17	19	19 low	low	M	11	4.5
constant	EDA_low	1919 low	17	19	19 low	low	M	12	3.8
constant	EDA_low	1919 low	17	19	19 low	low	M	13	3.4
constant	EDA_low	1919 low	17	19	19 low	low	M	14	3.2
constant	EDA_low	1919 low	17	19	19 low	low	M	15	3.2
constant	EDA_low	1919 low	17	19	19 low	low	M	16	2.8
constant	EDA_low	1919 low	17	19	19 low	low	M	17	2.8
constant	EDA_low	1919 low	17	19	19 low	low	M	18	2.5
constant	EDA_low	1919 low	17	19	19 low	low	M	19	2.5
constant	EDA_low	1919 low	17	19	19 low	low	M	20	2.5
constant	EDA_low	1919 low	17	19	19 low	low	F	1	7.2
constant	EDA_low	1919 low	17	19	19 low	low	F	2	7
constant	EDA_low	1919 low	17	19	19 low	low	F	3	6.4
constant	EDA_low	1919 low	17	19	19 low	low	F	4	6
constant	EDA_low	1919 low	17	19	19 low	low	F	5	5.9
constant	EDA_low	1919 low	17	19	19 low	low	F	6	5.4
constant	EDA_low	1919 low	17	19	19 low	low	F	7	4.2
constant	EDA_low	1919 low	17	19	19 low	low	F	8	4.2
constant	EDA_low	1919 low	17	19	19 low	low	F	9	3.8
constant	EDA_low	1919 low	17	19	19 low	low	F	10	3.8
constant	EDA_low	1919 low	17	19	19 low	low	F	11	3.6
constant	EDA_low	1919 low	17	19	19 low	low	F	12	3.6
constant	EDA_low	1919 low	17	19	19 low	low	F	13	3.6
constant	EDA_low	1919 low	17	19	19 low	low	F	14	3.2
constant	EDA_low	1919 low	17	19	19 low	low	F	15	2.8
constant	EDA_low	1919 low	17	19	19 low	low	F	16	2.5
constant	EDA_low	1919 low	17	19	19 low	low	F	17	2.5
constant	EDA_low	1919 low	17	19	19 low	low	F	18	2.3
constant	EDA_low	1919 low	17	19	19 low	low	F	19	2.3
constant	EDA_low	1919 low	17	19	19 low	low	F	20	1.8
constant	E_high	17_CG27 high	17	17_CG	27 high	high	M	1	48.2
constant	E_high	17_CG27 high	17	17_CG	27 high	high	M	2	48.8
constant	E_high	17_CG27 high	17	17_CG	27 high	high	M	3	48.8
constant	E_high	17_CG27 high	17	17_CG	27 high	high	M	4	48.8
constant	E_high	17_CG27 high	17	17_CG	27 high	high	M	5	48.8
constant	E_high	17_CG27 high	17	17_CG	27 high	high	M	6	48.8
constant	E_high	17_CG27 high	17	17_CG	27 high	high	M	7	48.6
constant	E_high	17_CG27 high	17	17_CG	27 high	high	M	8	49.4
constant	E_high	17_CG27 high	17	17_CG	27 high	high	M	9	49.4
constant	E_high	17_CG27 high	17	17_CG	27 high	high	M	10	50.2
constant	E_high	17_CG27 high	17	17_CG	27 high	high	M	11	49.8
constant	E_high	17_CG27 high	17	17_CG	27 high	high	M	12	49.8
constant	E_high	17_CG27 high	17	17_CG	27 high	high	M	13	49.8
constant	E_high	17_CG27 high	17	17_CG	27 high	high	M	14	49.8
constant	E_high	17_CG27 high	17	17_CG	27 high	high	M	15	49.8
constant	E_high	17_CG27 high	17	17_CG	27 high	high	M	16	49.8
constant	E_high	17_CG27 high	17	17_CG	27 high	high	M	17	49.8
constant	E_high	17_CG27 high	17	17_CG	27 high	high	M	18	49.8
constant	E_high	17_CG27 high	17	17_CG	27 high	high	M	19	49.8
constant	E_high	17_CG27 high	17	17_CG	27 high	high	M	20	49.8
constant	E_high	17_CG27 high	17	17_CG	27 high	high	F	1	47.4
constant	E_high	17_CG27 high	17	17_CG	27 high	high	F	2	47.4
constant	E_high	17_CG27 high	17	17_CG	27 high	high	F	3	47.4
constant	E_high	17_CG27 high	17	17_CG	27 high	high	F	4	47.4
constant	E_high	17_CG27 high	17	17_CG	27 high	high	F	5	48.8
constant	E_high	17_CG27 high	17	17_CG	27 high	high	F	6	49.2
constant	E_high	17_CG27 high	17	17_CG	27 high	high	F	7	49.2
constant	E_high	17_CG27 high	17	17_CG	27 high	high	F	8	49.2
constant	E_high	17_CG27 high	17	17_CG	27 high	high	F	9	49.2
constant	E_high	17_CG27 high	17	17_CG	27 high	high	F	10	49.4
constant	E_high	17_CG27 high	17	17_CG	27 high	high	F	11	49.4
constant	E_high	17_CG27 high	17	17_CG	27 high	high	F	12	49.4
constant	E_high	17_CG27 high	17	17_CG	27 high	high	F	13	49.4
constant	E_high	17_CG27 high	17	17_CG	27 high	high	F	14	49.4
constant	E_high	17_CG27 high	17	17_CG	27 high	high	F	15	49.8
constant	E_high	17_CG27 high	17	17_CG	27 high	high	F	16	49.8
constant	E_high	17_CG27 high	17	17_CG	27 high	high	F	17	49.8
constant	E_high	17_CG27 high	17	17_CG	27 high	high	F	18	49.8
constant	E_high	17_CG27 high	17	17_CG	27 high	high	F	19	50.2
constant	E_high	17_CG27 high	17	17_CG	27 high	high	F	20	50.2
constant	E_low	17_CG27 low	17	17_CG	27 low	low	M	1	14
constant	E_low	17_CG27 low	17	17_CG	27 low	low	M	2	14
constant	E_low	17_CG27 low	17	17_CG	27 low	low	M	3	10.5
constant	E_low	17_CG27 low	17	17_CG	27 low	low	M	4	9.8
constant	E_low	17_CG27 low	17	17_CG	27 low	low	M	5	9.8
constant	E_low	17_CG27 low	17	17_CG	27 low	low	M	6	6.5
constant	E_low	17_CG27 low	17	17_CG	27 low	low	M	7	5.5
constant	E_low	17_CG27 low	17	17_CG	27 low	low	M	8	5.8
constant	E_low	17_CG27 low	17	17_CG	27 low	low	M	9	6.1
constant	E_low	17_CG27 low	17	17_CG	27 low	low	M	10	5.2
constant	E_low	17_CG27 low	17	17_CG	27 low	low	M	11	5.2
constant	E_low	17_CG27 low	17	17_CG	27 low	low	M	12	4.8
constant	E_low	17_CG27 low	17	17_CG	27 low	low	M	13	4.8
constant	E_low	17_CG27 low	17	17_CG	27 low	low	M	14	4
constant	E_low	17_CG27 low	17	17_CG	27 low	low	M	15	4
constant	E_low	17_CG27 low	17	17_CG	27 low	low	M	16	3.8
constant	E_low	17_CG27 low	17	17_CG	27 low	low	M	17	3.8
constant	E_low	17_CG27 low	17	17_CG	27 low	low	M	18	3.4
constant	E_low	17_CG27 low	17	17_CG	27 low	low	M	19	3.4
constant	E_low	17_CG27 low	17	17_CG	27 low	low	M	20	3.2
constant	E_low	17_CG27 low	17	17_CG	27 low	low	F	1	14
constant	E_low	17_CG27 low	17	17_CG	27 low	low	F	2	13.5
constant	E_low	17_CG27 low	17	17_CG	27 low	low	F	3	13.5
constant	E_low	17_CG27 low	17	17_CG	27 low	low	F	4	13.1
constant	E_low	17_CG27 low	17	17_CG	27 low	low	F	5	12.8
constant	E_low	17_CG27 low	17	17_CG	27 low	low	F	6	11.5
constant	E_low	17_CG27 low	17	17_CG	27 low	low	F	7	9.8
constant	E_low	17_CG27 low	17	17_CG	27 low	low	F	8	8.3
constant	E_low	17_CG27 low	17	17_CG	27 low	low	F	9	7.7
constant	E_low	17_CG27 low	17	17_CG	27 low	low	F	10	7.5
constant	E_low	17_CG27 low	17	17_CG	27 low	low	F	11	6.5
constant	E_low	17_CG27 low	17	17_CG	27 low	low	F	12	6.3
constant	E_low	17_CG27 low	17	17_CG	27 low	low	F	13	6.1
constant	E_low	17_CG27 low	17	17_CG	27 low	low	F	14	4.6
constant	E_low	17_CG27 low	17	17_CG	27 low	low	F	15	4.6
constant	E_low	17_CG27 low	17	17_CG	27 low	low	F	16	3.8
constant	E_low	17_CG27 low	17	17_CG	27 low	low	F	17	3.8
constant	E_low	17_CG27 low	17	17_CG	27 low	low	F	18	3.6
constant	E_low	17_CG27 low	17	17_CG	27 low	low	F	19	3.4
constant	E_low	17_CG27 low	17	17_CG	27 low	low	F	20	2.8
